# Supplementary material for: A Bioacoustic Record of a Conservancy in the Mount Kenya Ecosystem
Source: Biodivers Data J. 2016 Oct 5;(4):e9906. doi: 10.3897/BDJ.4.e9906 (PMC5136683; doi:10.3897/BDJ.4.e9906)
Supplement: Supplementary material 2 — Recording Script [file biodiversity_data_journal-4-e9906-s002.sh]

#!/bin/sh
export AUDIODRIVER=alsa
export AUDIODEV=hw:1,0
rec -q -V0 -c 1 -r 16000 /home/pi/RPi/BirdRec/code/recordings/$(date +'%Y-%m-%d-%H-%M-%S').wav trim 0 60 &
